# Supplementary material for: Addressing help-seeking, stigma and risk factors for suicidality in secondary schools: short-term and mid-term effects of the HEYLiFE suicide prevention program in a randomized controlled trial
Source: BMC Public Health. 2024 Jan 8;24:113. doi: 10.1186/s12889-023-17557-9 (PMC10773084; doi:10.1186/s12889-023-17557-9)
Supplement: Supplementary file 1 — Additional file 1. Items of the Risk Factor Scale (RFS). [file 12889_2023_17557_MOESM1_ESM.xlsx]

## Sheet: Additional file 1
Additional file 1
Items of the Risk Factor Scale (RFS)
Item number	Item text
In the last two weeks, have you…
1	...felt like a burden to others?
2	...felt disconnected or isolated from other people?
3	...felt hopeless?
4	...felt trapped in a desperate situation?
Note. This is a translation of the original German questions. The answer was given on a 4-point-scale: 0 Not at all, 1 On some days, 2 On more than half of the days, 3 Nearly every day. A sum score was calculated.
