# Supplementary material for: Addressing help-seeking, stigma and risk factors for suicidality in secondary schools: short-term and mid-term effects of the HEYLiFE suicide prevention program in a randomized controlled trial
Source: BMC Public Health. 2024 Jan 8;24:113. doi: 10.1186/s12889-023-17557-9 (PMC10773084; doi:10.1186/s12889-023-17557-9)
Supplement: Supplementary file 2 — Additional file 2. Unwanted Side-Effects and Serious Adverse Events. [file 12889_2023_17557_MOESM2_ESM.xlsx]

## Sheet: Additional file 2
Additional file 2
Unwanted Side-Effects and Serious Adverse Events
Category	Events
USE	Somatic or mental symptoms stronger than expected, overt aggression against others or objects, intended self-harm (no medical support necessary)
SAE	Somatic illness with risk of permanent harm (required medical support), stationary admission to general hospital for at least one night (SAE causes or prolonged admission time), stationary admission to psychiatric hospital for at least one night (SAE causes or prolonged admission time) with or without psychiatric emergency care, intoxication by psychotropic substances (including alcohol, required…
