# Supplementary material for: Addressing help-seeking, stigma and risk factors for suicidality in secondary schools: short-term and mid-term effects of the HEYLiFE suicide prevention program in a randomized controlled trial
Source: BMC Public Health. 2024 Jan 8;24:113. doi: 10.1186/s12889-023-17557-9 (PMC10773084; doi:10.1186/s12889-023-17557-9)
Supplement: Supplementary file 3 — Additional file 3. Short- (T1) and Mid-term Effects (T2) of the Intervention on SOSa items. [file 12889_2023_17557_MOESM3_ESM.xlsx]

## Sheet: Additional file 3
Additional file 3
Short- (T1) and Mid-term Effects (T2) of the Intervention on SOSa items
	Post-intervention (T1)				Follow-up (T2)
Items and Variables	Estimate	F	p	CI (95%)	Estimate	F	p	CI (95%)
Attitude Towards Suicide
1. Suicide only solution (r)
Timea	-.12	3.19	.08	-.25, .01	-.09	1.95	.16	-.28, .09
School typeb	.08	.48	.49	-.15, .31	.04	.16	.70	-.15, .22
Groupc	/	/	/	/	-.04	.23	.63	-.30, .22
Time*Group	/	/	/	/	.01	.01	.94	-.28, .29
2. Nothing I can do (r)
Timea	.10	2.49	.12	-.02, 22	-.13	.18	.67	-.27, .01
School typeb	.16	3.59	.07	-.01, .34	.09	1.19	.28	-.07, .25
Groupc	/	/	/	/	-.04	.73	.40	-.25, .17
Time*Group	/	/	/	/	.22	4.19*	.04	.01, .43
3. Not my business (r)
Timea	-.04	.89	.35	-.13, .05	-.12	4.93*	.03	-.22, -.01
School typeb	-.04	.35	.56	-.18, .10	-.09	1.71	.20	-.22, .05
Groupc	/	/	/	/	.05	1.48	.23	-.12, .22
Time*Group	/	/	/	/	-.05	.37	.54	-.21, .11
4. Talk to an adult if suicidal
Timea	-.01	.02	.90	-16, .14	-.18	2.94	.08	-.38, .02
School typeb	.08	.40	.53	-.18, .35	.07	.50	.48	-.14, .29
Groupc	/	/	/	/	-.002	.22	.65	-.29, .29
Time*Group	/	/	/	/	-.10	.47	.50	-.40, .19
Attitudes Towards Suicidal Friend
5. Not know what to do (r)
Timea	.30	19.00***	<.001	.16, .43	-.04	.18	.67	-.20, .13
School typeb	.16	3.37	.07	-.01, .33	.18	4.44*	.04	.01, .34
Groupc	/	/	/	/	.12	2.29	.13	-.12, .35
Time*Group	/	/	/	/	-.02	.03	.87	-.27, .23
6. Don't tell anybody (r)
Timea	.15	3.84	.05	-.001, .29	.09	5.21*	.02	-.13, .28
School typeb	.21	3.79	.06	-.01, .43	.12	1.27	.27	-.10, .34
Groupc	/	/	/	/	-.12	.11	.74	-.40, .17
Time*Group	/	/	/	/	-.16	1.16	.28	-.45, .13
7. Hope he/she would not tell (r)
Timea	.03	.19	.66	-.11, .18	-.08	.27	.61	-.09, .24
School typeb	.-06	.32	.58	-.28, .16	-.07	.48	.49	-.27, .13
Groupc	/	/	/	/	.12	.01	.94	-.38, .14
Time*Group	/	/	/	/	.22	2.89	.09	-.03, .47
8. Keep it secret (r)
Timea	.35	18.83***	<.001	.19, .52	.17	7.62	.01	-.03, .37
School typeb	.23	4.33*	.04	.01, .45	.19	2.51	.12	-.05, .42
Groupc	/	/	/	/	.12	1.91	.17	-.19, .43
Time*Group	/	/	/	/	-.09	.33	.60	-.39, .22
9. Tell an adult at school
Timea	-.02	.06	.82	-.18, .14	.10	.45	.50	-.09, .29
School typeb	.25	4.43*	.04	.01, .49	.31	9.43**	.004	.11, .52
Groupc	/	/	/	/	.06	.01	.93	-.22, .34
Time*Group	/	/	/	/	.10	.44	.51	-.19, .39
10. Tell other adult
Timea	-.08	.93	.34	-.23, .08	-.03	.18	.68	-.23, .18
School typeb	-.15	1.30	.26	-.41, .11	-.14	1.38	.25	-.37, -10
Groupc	/	/	/	/	-.04	.02	.89	-.35, .27
Time*Group	/	/	/	/	-.12	.59	.44	-.43, .19
Note. Results of LMM; bold prints indicate significant effects of the intervention at p <.05 (main effect of time for postintervention, interaction time*group for follow-up); reference categories for the estimates: a T1 or T2 b Professional school branch c Intervention group; r = reversed item.
*p<.05, **p<.01, ***p<.001.
