# Supplementary material for: Addressing help-seeking, stigma and risk factors for suicidality in secondary schools: short-term and mid-term effects of the HEYLiFE suicide prevention program in a randomized controlled trial
Source: BMC Public Health. 2024 Jan 8;24:113. doi: 10.1186/s12889-023-17557-9 (PMC10773084; doi:10.1186/s12889-023-17557-9)
Supplement: Supplementary file 4 — Additional file 4. Mean Difference between T0 and T2 for Both Groups for Outcomes with a Significant Time*Group Interaction. [file 12889_2023_17557_MOESM4_ESM.xlsx]

## Sheet: Additional file 4
Additional file 4
Mean Difference between T0 and T2 for Both Groups for Outcomes with a Significant Time*Group Interaction
Note. Error bars = SE. Significant change between T0 and T2 for each group (linear mixed model, fixed effect of time): * p < .05 ** p < .01 *** p < .001.
