# Supplementary material for: Addressing help-seeking, stigma and risk factors for suicidality in secondary schools: short-term and mid-term effects of the HEYLiFE suicide prevention program in a randomized controlled trial
Source: BMC Public Health. 2024 Jan 8;24:113. doi: 10.1186/s12889-023-17557-9 (PMC10773084; doi:10.1186/s12889-023-17557-9)
Supplement: Supplementary file 5 — Additional file 5. Fixed Effects of Group and Time on Lifetime Suicidality. [file 12889_2023_17557_MOESM5_ESM.xlsx]

## Sheet: Additional file 5
Additional file 5
Fixed Effects of Group and Time on Lifetime Suicidality
	T1				T2
Variables and Group	Estimate	z value	p	CI (95%)	Estimate	z value	p	CI (95%)
Sucidal Ideation (PSS Item 4)
Timea	-1.63	-2.70**	.007	-2.82, -.45	-.25	-.88	.38	-0.80, 0.30
School typeb	-.48	-.62	.54	-1.99, 1.04	-.76	-1.09	.28	-2.13, 0.61
Groupc	/	/	/	/	.78	.82	.41	1.08, -2.64
Time*Group	/	/	/	/	-.64	-1.58	.11	-1.42, 0.15
Suicide Attempts (PSS 5)
Timea	.68	1.23	.22	-.28, 1.78	-.06	-.14	.89	-0.89, 0.77
School typeb	-1.67	-2.61**	.009	-5.83, -.71	-.87	-.69	.49	-3.31, 1.58
Groupc	/	/	/	/	-1.16	-.81	.42	-3.98, 1.66
Time*Group	/	/	/	/	.60	.83	.41	-0.82, 2.01
Note. Results of LMM; bold prints indicate significant effects of the intervention at p <.05 (main effect of time for postintervention, interaction time*group for follow-up); *p<.05, **p<.01, ***p<.001; reference categories for the estimates: a Postintervention or Follow-up b Professional school branch c Intervention group.
