# Supplementary material for: Addressing help-seeking, stigma and risk factors for suicidality in secondary schools: short-term and mid-term effects of the HEYLiFE suicide prevention program in a randomized controlled trial
Source: BMC Public Health. 2024 Jan 8;24:113. doi: 10.1186/s12889-023-17557-9 (PMC10773084; doi:10.1186/s12889-023-17557-9)
Supplement: Supplementary file 6 — Additional file 6. Short- (T1) and Mid-term Effects (T2) of the Intervention with Gender as a Main and Interaction Term. [file 12889_2023_17557_MOESM6_ESM.xlsx]

## Sheet: Additional file 6
Additional file 6
Short- (T1) and Mid-term Effects (T2) of the Intervention with Gender as a Main and Interaction Term
	T1 (Pre-post)				T2 (Follow-up)
Variables and Group	Estimate	F	p	95% CI	Estimate	F	p	95% CI
Mental Health Knowledge
Knowledge (SOS-k)
Timea	.89	118.34***	<.001***	.66, 1.13	.23	15.93***	<.001	-.03, .50
School typeb	-.54	4.13	.06	-.1.09, .02	-.27	3.79	.06	-.54, .01
Groupc	/	/	/	/	-.15	.02	.89	-.58, .28
Time*Groupd	/	/	/	/	.12	1.80	.18	-.30, .54
Gendere	-.01	.23	.63	-.28, .26	-.24	.002	.97	-.55, .07
Time*Genderf	-.13	.67	.41	-.43, .18	/	/	/	/
Time*Group*Gender	/	/	/		s. e.	1.78	.15	s. e.
Attitudes and Stigma
Attitudes Towards Suicide (SOS-a)
Timea	.12	5.99*	.02*	.02, .22	.02	.41	.52	-.08, .13
School typeb	.12	1.78	.20	-.07, .32	.08	2.14	.15	-.03, .20
Groupc	/	/	/	/	-.12	.81	.37	-.30, .06
Time*Groupd	/	/	/	/	.04	.65	.42	-.13, .21
Gendere	.02	1.12	.29	-.11, .15	-.11	.01	.91	-.25, .04
Time*Genderf	-.08	1.39	.24	-.21, .05	/	/	/	/
Time*Group*Gender	/	/	/	/	s. e.	2.06	.10	s. e.
Stigma Rejection (ERMIS)
Timea	.09	1.86	.17	.03, .16	.02	.32	.57	-.04, .07
School typeb	.05	4.22*	.05	.001, .10	.07	10.67**	.001	.03, .11
Groupc	/	/	/	/	.04	.17	.68	-.05, .12
Time*Groupd	/	/	/	/	.03	.57	.42	-.06, .12
Gendere	-.19	27.31***	<.001	-.26, -.11	-.09	21.16***	.001	-.16, -.01
Time*Genderf	-.13	8.36***	.004	-.21, -.04	/	/	/	/
Time*Group*Gender	/	/	/	/	s. e.	1.69	.17	s. e.
Stigma Fear (ERMIS)
Timea	-.34	44.36***	<.001	-.50, -.20	-.15	13.49***	<.001	-.32, .02
School typeb	-.13	2.06	<.16	-.31, .05	-.10	1.17	.29	-.27, .08
Groupc	/	/	/	/	-.24	2.48	.12	-.53, .04
Time*Groupd	/	/	/	/	-.04	.59	.44	-.31, .22
Gendere	.29	15.01***	<.001	.10, .48	.18	15.87***	<.001	-.04, .40
Time*Genderf	.05	.22	.64	-.14, .23	/	/	/	/
Time*Group*Gender	/	/	/	/	s. e.	.78	.50	s. e.
Stigma Prosocial Reactions (ERMIS)
Timea	-.32	26.92***	<.001	-.44, -.21	-.21	24.61***	<.001	-.34, -.09
School typeb	-.09	1.91	.17	-.04, .22	-.09	2.36	.13	-.21, .03
Groupc	/	/	/	/	-.26	4.36*	.04	-.46, -.06
Time*Groupd	/	/	/	/	-.01	.87	.35	-.20, .18
Gendere	.60	85.87***	<.001	.46, .75	.29	78.02***	<.001	.13, .46
Time*Genderf	.27	13.00***	<.001	.12, .41	/	/	/	/
Time*Group*Gender	/	/	/	/	s. e.	3.62*	.01	s. e.
Stigma Social Distance (SDS)
Timea	-.79	6.65*	.01*	-1.40, -.18		12.01***	<.001
School typeb	-.43	.34	.57	-2.01, 1.14		.04	.85
Groupc	/	/	/	/		.40	.53
Time*Groupd	/	/	/	/		2.25	.13
Gendere	.07	.27	.60	-.81, .95		.90	.34
Time*Genderf	.55	1.92	.17	-.23, 1.33	/	/	/	/
Time*Group*Gender	/	/	/	/	s. e.	2.74*	.04	s. e.
Help-Seeking
Intention to Seek Professional Help (GHSQ)
Timea	-.36	4.57*	.03*	-.71, -.01	-.14	.25	.62	-.53, .24
School typeb	-.12	.19	.67	-.73, .48	.13	.74	.40	-.18, .43
Groupc	/	/	/	/	.07	.62	.44	-.50, .64
Time*Groupd	/	/	/	/	.22	3.65	.06	-.38, .82
Gendere	.11	.01	.94	-.32, .53	.04	.25	.62	-.43, .51
Time*Genderf	.24	1.08	.30	-.21, .69	/	/	/	/
Time*Group*Gender	/	/	/	/	s. e.	.47	.70	s. e.
Help-Seeking Behavior (Professional Help; AHSQ)
Timea	/	/	/	/	.35	15.32***	<.001***	-.57, 1.27
School typeb	/	/	/	/	-.1.71	6.05*	.01*	-3.08, -.35
Groupc	/	/	/	/	.20	.12	.73	-.1.71, 2.11
Time*Groupd	/	/	/	/	1.46	.46	.50	.26, 2.66
Gendere	/	/	/	/	-5.83	<.001	.99	-295169.59, 295157.91
Time*Genderf	/	/	/	/	/	/	/	/
Time*Group*Gender	/	/	/	/	s. e.	5.97***	<.001***	s. e.
Risk factors
Timea	/	/	/	/	3.34	413.75	<.001	2.86, 3.83
School typeb	/	/	/	/	-.10	.14	.71	-.65, .45
Groupc	/	/	/	/	-1.42,	4.56*	.04*	-2.19, -.66
Time*Groupd	/	/	/	/	1.53	25.58***	<.001***	.78, 2.27
Gendere	/	/	/	/	-.03	1.13	.29	-.53, .47
Time*Genderf	/	/	/	/	/	/	/	/
Time*Group*Gender	/	/	/	/	s. e.	.37	.77	s. e.
Note. Results of LMM (continuous dependent variables) and GLMM (dichotomous variables); bold prints indicate significant main or interaction effects of gender at p <.05; s. e. = several estimates exist comparing several levels of this interaction; reference categories for the estimates: a T1 or T2; b Professional school branch; c IG; d IG, T1 or T2; e female; f female, T1 or T2.
*p<.05, **p<.01, ***p<.001.
