# Supplementary material for: Addressing help-seeking, stigma and risk factors for suicidality in secondary schools: short-term and mid-term effects of the HEYLiFE suicide prevention program in a randomized controlled trial
Source: BMC Public Health. 2024 Jan 8;24:113. doi: 10.1186/s12889-023-17557-9 (PMC10773084; doi:10.1186/s12889-023-17557-9)
Supplement: Supplementary file 8 — Additional file 8. Significant Interaction Effects on Gender on Mid-Term. [file 12889_2023_17557_MOESM8_ESM.xlsx]

## Sheet: Additional file 8
Additional file 7
Significant Interaction Effects on Gender on Mid-Term
Note. Social distance and prosocial reactions: Error bars = SE. Help seeking behaviour: Error bars = 95% CI. Significance level: * < .05, ** < .01, *** < .001
