# Supplementary material for: Addressing help-seeking, stigma and risk factors for suicidality in secondary schools: short-term and mid-term effects of the HEYLiFE suicide prevention program in a randomized controlled trial
Source: BMC Public Health. 2024 Jan 8;24:113. doi: 10.1186/s12889-023-17557-9 (PMC10773084; doi:10.1186/s12889-023-17557-9)
Supplement: Supplementary file 9 — Additional file 9. Short- (T1) and Mid-term Effects (T2) of the Intervention with Age Group (12-13 y., 14-16 y., 17+ y.) as a Main and Interaction Term. [file 12889_2023_17557_MOESM9_ESM.xlsx]

## Sheet: Additional file 9
Additional file 9
Short- (T1) and Mid-term Effects (T2) of the Intervention with Age Group (12-13 y., 14-16 y., 17+ y.) as a Main and Interaction Term
	T1 (Pre-post)				T2 (Follow-up)
Variables and Group	Estimate	F	p	95% CI	Estimate	F	p	95% CI
Mental Health Knowledge
Knowledge (SOS-k)
Timea	.88***	332.20***	<.001	.53, 1.22	.60**	13.41***	<.001	.15, -1.06
School typeb	-.40**	8.22**	.01	-.68, -.11	-.41**	10.96**	.002	-.66, -.16
Groupc	/	/	/	/	-.77*	.002	.96	1-46, -.08
Time*Groupd	/	/	/	/	-.80*	.05	.82	-1.47, .12
Age group 1e	-.69**	6.57**	.002	-1.15, -.22	-1.14***	5.27**	.01	-1.71, -.57
Age group 2e	-.40			-84, .04	-.86**			-1.38, -.34
Time*Age groupf	s. e.	.35	.71	s. e.	/	/	/	/
Time*Group*Age grup	/	/	/		s. e.	2.85*	.01	s. e.
Attitudes and Stigma
Attitudes Towards Suicide (SOS-a)
Timea	.14	7.87**	.01	.001, .29	-.02	.03	.86	-.21, .17
School typeb	-.02	.11	.75	-.17, .12	-.03	.26	.62	-.14, .08
Groupc	/	/	/	/	.01	.26	.61	-.29, .31
Time*Groupd	/	/	/	/	-.03	1.18	.28	-.31, .26
Age group 1e	-.32**	8.37***	<.001	-.54, -.11	-.34	8.15***	<.001	-.59, -.08
Age group 2e	-.40***			-.60, -.19	-.22			-.45, .01
Time*Age groupf	s. e.	.80	.45	s. e.	/	/	/	/
Time*Group*Age grup	/	/	/	/	s. e.	.91	.48	s. e.
Stigma Rejection (ERMIS)
Timea	-.87	4.37*	.04	-.25, .07	-.03	.92	.34	-.14, .08
School typeb	.13	2.39	.14	-.05, .24	-.15	23.42***	<.001	-.21, '-.09
Groupc	/	/	/	/	.07	.01	.95	-.04, .18
Time*Groupd	/	/	/	/	-.13	2.73	.10	-.29, .02
Age group 1e	.05	.30	.74	-.15, .24	.15	1.73	.18	-.03, .32
Age group 2e	.08			-.10, .27	.14			-.15, .43
Time*Age groupf	s. e.	.18	.83	s. e.	/	/	/	/
Time*Group*Age grup	/	/	/	/	s. e.	.60	.73	s. e.
Stigma Fear (ERMIS)
Timea	-.07	.001	.97	-.38, .24	.31*	2.06	.15	.02, .61
School typeb	-.20	1.03	.32	-.60, .21	.24	3.67	.06	.004, .48
Groupc	/	/	/	/	-05	.35	.55	-.42, .33
Time*Groupd	/	/	/	/	.32	2.21	.14	-.10, .74
Age group 1e	-.60*	3.97*	.03	-1.08, -.12	-.54	2.77	.07	-1.07, -0.01
Age group 2e	-.44			-.90, .02	-.06			-1.49, 0.30
Time*Age groupf	s. e.	.83	.44	s. e.	/	/	/	/
Time*Group*Age grup	/	/	/	/	s. e.	1.36	.23	s. e.
Stigma Prosocial Reactions (ERMIS)
Timea	.41	12.26***	<.001	.18, .66	.04	.82	.37	-.31, .39
School typeb	-.31	5.04*	.04	-.02, -.60	-.17	4.04	.05	-.35, .001
Groupc	/	/	/	/	-.004	.27	.61	-.56, .55
Time*Groupd	/	/	/	/	.26	3.68	.06	-.25, .76
Age group 1e	-.44*	3.84*	.03	-.80, -.08	-.48*	4.57*	.01	-.95, '-.02
Age group 2e	-.59***			-.94, -.25	-.40			-.83, .02
Time*Age groupf	s. e.	3.27*	.04	s. e.	/	/	/	/
Time*Group*Age grup	/	/	/	/	s. e.	.96	.45	s. e.
Stigma Social Distance (SDS)
Timea	.19	3.24	.07	-.73, 1.10	.51	8.90**	.002	-.37, 1.39
School typeb	-.58	2.75	.11	1.30, .13	-.68	3.75	.06	-1.32, .03
Groupc	/	/	/	/	-'.57	3.42	.07	-1.64, 0.54
Time*Groupd	/	/	/	/	.88	1.94	.16	-.36, 2.11
Age group 1e	-2.57***	9.61***	<.001	-3.84, -1.30	-2.23	4.52*	.01	-.56, -5.76
Age group 2e	-2.06***			-3.27, -.85	-.92			-3.53, 1.68
Time*Age groupf	s. e.	1.81	.17	s. e.
Time*Group*Age grup	/	/	/	/	s. e.	1.28	.26	s. e.
Help-Seeking
Intention to Seek Professional Help (GHSQ)
Timea	.03	2.70	.10	-.48, .53	-.15	.16	.69	-.50, .80
School typeb	-.16	1.01	.32	-.48, .16	-.06	.19	.69	-.36, .23
Groupc	/	/	/	/	.63	<.001	.99	-.28, 1.56
Time*Groupd	/	/	/	/	1.02*	7.58**	.01	.04, 1.99
Age group 1e	-.77*	4.27*	.02	-1.40, -.14	-.74	6.48**	.002	-1.51, .03
Age group 2e	-.65*			-1.25, -.05	-.50			1.22, .20
Time*Age groupf	s. e.	.69	.50	s. e.	/	/	/	/
Time*Group*Age grup	/	/	/	/	s. e.	.91	.49	s. e.
Help-Seeking Behavior (Professional Help; AHSQ)
Timea	/	/	/	/	n. c.	n. c.	n. c.	n. c.
School typeb	/	/	/	/	n. c.	n. c.	n. c.	n. c.
Groupc	/	/	/	/	n. c.	n. c.	n. c.	n. c.
Time*Groupd	/	/	/	/	n. c.	n. c.	n. c.	n. c.
Gendere	/	/	/	/	n. c.	n. c.	n. c.	n. c.
Time*Age groupf	/	/	/	/	n. c.	n. c.	n. c.	n. c.
Time*Group*Age group	/	/	/	/	n. c.	n. c.	n. c.	n. c.
Risk factors
Timea	/	/	/	/	4.36	210.76***	<.001	3.34, 5.37
School typeb	/	/	/	/	.02	.01	.92	-.33, .36
Groupc	/	/	/	/	-3.25	9.72**	.002	-4.84, -1.65
Time*Groupd	/	/	/	/	-3.41	19.85***	<.001	-4.93, -1.89
Age group 1e					-2.22**	2.76	.07	-3.54, -.90'
Age group 2e	/	/	/	/	-.47			-1.66, .71
Time*Age groupf	/	/	/	/	/	/	/	/
Time*Group*Age grup	/	/	/	/	s. e.	4.17***	<.001	s. e.
Note. Results of LMM (continuous dependent variables) and GLMM (dichotomous variables); bold prints indicate significant main or interaction effects of age at p <.05; s. e. = several estimates exist comparing several levels of this interaction; n. c. = model did not converge; reference categories for the estimates: a T1 or T2; b Professional school branch; c IG; d IG, T1 or T2; e17+; f 17+, T1 or…
*p<.05, **p<.01, ***p<.001.
